# Supplementary material for: Nanomaterial-Mediated RNAi Targeting Chitin Metabolism Genes in MEAM1 Cryptic Species of Bemisia tabaci (Hemiptera: Aleyrodidae)
Source: Insects. 2025 Dec 19;17(1):2. doi: 10.3390/insects17010002 (PMC12842457; doi:10.3390/insects17010002)
Supplement: Supplementary file 1 [file insects-17-00002-s001.zip]

Archive with 1 entries (1 files):
- insects-4023553-supplementary.pdf
